# Supplementary material for: Loss of Myostatin Affects m6A Modification but Not Semen Characteristics in Bull Spermatozoa
Source: Int J Mol Sci. 2025 Jan 12;26(2):591. doi: 10.3390/ijms26020591 (PMC11766052; doi:10.3390/ijms26020591)
Supplement: Supplementary file 1 [file ijms-26-00591-s001.zip]

Archive with 1 entries (1 files):
- ijms-3398579-supplementary.pdf
